# Supplementary material for: Microbiome distribution modeling using gradient descent strategies for mock, in vitro and clinical community distributions
Source: PLoS One. 2023 Aug 21;18(8):e0290082. doi: 10.1371/journal.pone.0290082 (PMC10441787; doi:10.1371/journal.pone.0290082)
Supplement: S1 Table — (XLSX) [file pone.0290082.s001.xlsx]

## Sheet: SM1.1
Original DM38 Medium Composition (Clark R. et al, 2020)			Medium conversion to metabolite form							Synthesized DM38 Medium in metabolite form
Reactive	Concentration (mM)		Component	Concentration (mM)	Molecular weight (g/mol)	Metabolite fraction	Metabolite Concentration (mM)	Metabolites		Metabolite	Concentration
CaCl2	1.29011		CaCl2	1.29011	110.986					ca2	0.465957
CuSO4	0.0212653		Ca		40.08	0.361127	0.465892	ca2		cl	9.43713
Pyrixodal	0.00982222		Cl2		70.906	0.638873	0.824215	cl		cu2	0.00846642
Thymidine	0.021		CuSO4	0.0212653	159.62					so4	7.25363
Xanthine	0.0249819		Cu		63.55	0.398133	0.00846642	cu2		pydex	0.00982222
Folic Acid	0.00240283		SO4		96.07	0.601867	0.0127989	so4		thymd	0.021
Orotic Acid	0.0640615		Pyrixodal	0.00982222	167.16	1	0.00982222	pydx		xan	0.0249819
AlK(SO4)2	0.00387289		Thymidine	0.021	242.23	1	0.021	thymd		fol	0.00240283
Co(NO3)2	0.0546618		Xanthine	0.0249819	152.11	1	0.0249819	xan		orot	0.0640615
EDTA	0.171092		Folic Acid	0.00240283	441.4	1	0.00240283	fol		k	3.65528
FeSO4	0.0658293		Orotic Acid	0.0640615	156.1	1	0.0640615	orot		cobalt2	0.017609
H3BO3	0.0161726		AlK(SO4)2	0.00387289	258.21					no3	0.0370508
MgSO4	2.74164		Al		26.9815	0.104495	0.000404696	-		fe2	0.0241979
MnSO4	0.331124		K		39.0983	0.151421	0.000586435	k		mg2	0.982555
Na2MoO4	0.00485625		(SO4)2		192.14	0.744123	0.00288191	so4		mn2	0.120466
Na2SeO3	0.000578243		Co(NO3)2	0.0546618	182.94					na2	21.7291
Na2WO4	0.00340344		Co		58.9332	0.322145	0.017609	cobalt2		mobd	0.00377164
NaCl	1.71108		(NO3)2		124	0.677818	0.0370508	no3		selni	0.000424384
NiCl2	0.0154322		EDTA	0.171092	x	-	-	-		ni2	0.00698895
Potassium Hydroxide	0.000449153		FeSO4	0.0658293	151.91					oh1	0.000136111
Sodium Sulfate	7.04027		Fe		55.84	0.367586	0.0241979	fe2		zn2	0.0250859
ZnSO4	0.061931		SO4			0.632414	0.0416314	so4		ca2	6.5121e-05
Ca-D-pantothenate	0.000419695		H3BO3	0.0161726	-	-	-	-		pnto_R	0.000354575
Cobalamin (B12)	1.47561e-06		MgSO4	2.74164	120.375					cbl1	1.47561e-06
Pyridoxine HCl	0.000972583		Mg		24.305	0.201911	0.553566	mg2		pydxn	0.000800171
Riboflavin	0.000531406		SO4		96.07	0.798089	2.18807	so4		h	6.69471e-06
Tetrahydrofolic Acid	2.80628e-06		MnSO4	0.331124	151.008					rbflv	0.000531406
Thiamine HCl	0.000593064		Mn		54.938	0.363809	0.120466	mn2		thf	2.80628e-06
p-Aminobenzoic Acid	0.0730729		SO4		96.07	0.636191	0.210658	so4		thm	0.000521433
Pyridoxamine	0.021		Na2MoO4	0.00485625	205.96					4abz	0.0730729
Ammonium Chloride	9.34737		Na2		46	0.223344	0.00108462	na2		pydam	0.021
Magnesium Chloride	1.6805		MoO4		159.96	0.776656	0.00377164	mobd		nh4	3.03321
Potassium Phosphate	6.61327		Na2SeO3	0.000578243	172.88					ncam	0.0343924
Nicotinamide	0.0343924		Na2		46	0.266081	0.000153859	na2		pheme	0.0145047
Haemin	0.0153388		SeO3		126.88	0.733919	0.000424384	selni		csn	5.94059e-05
Cytosine	5.94059e-05		Na2WO4	0.00340344	293.85					gua	5.95514e-05
Guanine	5.95514e-05		Na2		46	0.156542	0.000532784	na2		ade	5.99423e-05
L-Adenine	5.99423e-05		WO4		247.85	-	-	-		ura	5.88829e-05
Uracil	5.88829e-05		NaCl	1.71108	58.453					inost	6.2722
Inositol	6.2722		Na		23	0.393479	0.673272	na2		btn	0.0409521
Biotin	0.0409521		Cl		35.453	0.606521	1.0378	cl		ala_L	5.3
L-alanine	5.3		NiCl2	0.0154322	129.599					arg_L	21.814
L-arginine	21.814		Ni		58.693	0.452882	0.00698895	ni2		asn_L	2.6
L-asparagine	2.6		Cl2		70.906	0.547118	0.00844322	cl		asp_L	0.4
L-Aspartic acid	0.4		Potassium Hydroxide	0.000449153	56.0983					cys_L	8.4
L-Cysteine	8.4		K		39.0983	0.696961	0.000313042	k		glu_L	0.662722
L-Glutamic acid Sodium	0.662722		OH		17	0.303039	0.000136111	oh1		gln_L	2.7
L-glutamine	2.7		Sodium Sulfate	7.04027	142.07					gly	4.7
L-Glycine	4.7		Na2		46	0.323784	2.27953	na2		his_L	1
L-histidine	1		SO4		96.07	0.676216	4.76074	so4		ile_L	1.6
L-isoleucine	1.6		ZnSO4	0.061931	161.479					leu_L	3.6
L-leucine	3.6		Zn		65.409	0.405062	0.0250859	zn2		lys_L	2.4
L-lysine	2.4		SO4		96.07	0.594938	0.0368451	so4		met_L	0.84
L-methionine	0.84		Ca-D-pantothenate	0.000419695	258.31					phe_L	4.5
L-phenylalanine	4.5		Ca		40.08	0.155162	6.5121e-05	ca2		pro_L	5.9
L-proline	5.9		D-pantothenate		218.23	0.844838	0.000354575	pnto_R		ser_L	6.4
L-serine	6.4		Cobalamin (B12)	1.47561e-06	1329.7	1	1.47561e-06	cbl1		thr_L	1.9
L-threonine	1.9		Pyridoxine HCl	0.000972583	205.633					trp_L	0.73
L-tryptophan	0.73		Pyridoxine		169.18	0.822728	0.000800171	pydxn		val_L	2.8
L-valine	2.8		H		1	0.00486303	4.7297e-06	h		tyr_L	3.20106
L-tyrosine	3.20106		Cl		35.453	0.172409	0.000167682	cl		mops	71.68
MOPS	71.68		Riboflavin	0.000531406	-	1	0.000531406	ribflv		hco3	34.5844
Sodium Bicarbonate	47.6151		Tetrahydrofolic Acid	2.80628e-06	445.4	1	2.80628e-06	thf		arab_L	21.3149
L-Arabinose	21.3149		Thiamine HCl	0.000593064	301.813					glc_D	24.9784
D-Glucose	24.9784		Thiamine		265.36	0.87922	0.000521433	thm		lac_L	22.2561
Sodium Lactate	28.3082		H		1	0.00331331	1.965e-06	h		malt	4.38212
Maltose	4.38212		Cl		35.453	0.117467	6.96653e-05	cl		po4	2.95889
			p-Aminobenzoic Acid	0.0730729		1	0.0730729	4abz
			Pyridoxamine	0.021		1	0.021	pydam
			Ammonium Chloride	9.34737	52.484
			NH4		17.031	0.324499	3.03321	nh4
			Cl		35.453	0.675501	6.31416	cl
			Magnesium Chloride	1.6805	95.211
			Mg		24.305	0.255275	0.428989	mg2
			Cl2		70.906	0.744725	1.25151	cl
			Potassium Phosphate	6.61327	212.265
			K3		117.294	0.552583	3.65438	k
			PO4		94.971	0.447417	2.95889	po4
			Nicotinamide	0.0343924	122.12	1	0.0343924	ncam
			Haemin	0.0153388	651.94
			pheme		616.487	0.945619	0.0145047	pheme
			cl		35.453	0.0543808	0.000834138	cl
			Cytosine	5.94059e-05	111.02	1	5.94059e-05	csn
			Guanine	5.95514e-05	151.126	1	5.95514e-05	gua
			L-Adenine	5.99423e-05	135.127	1	5.99423e-05	ade
			Uracil	5.88829e-05	112.086	1	5.88829e-05	ura
			Inositol	6.2722	180.156	1	6.2722	inost
			Biotin	0.0409521	244.311	1	0.0409521	btn
			L-alanine	5.3	89.0932	1	5.3	ala_L
			L-arginine	21.814	174.201	1	21.814	arg_L
			L-asparagine	2.6	132.118	1	2.6	asn_L
			L-Aspartic acid	0.4	133.103	1	0.4	asp_L
			L-Cysteine	8.4	121.158	1	8.4	cys_L
			L-Glutamic acid Sodium	0.662722	147.129	1	0.662722	glu_L
			L-glutamine	2.7	146.144	1	2.7	gln_L
			L-Glycine	4.7	75.0666	1	4.7	gly
			L-histidine	1	155.155	1	1	his_L
			L-isoleucine	1.6	131.173	1	1.6	ile_L
			L-leucine	3.6	131.173	1	3.6	leu_L
			L-lysine	2.4	146.188	1	2.4	lys_L
			L-methionine	0.84	149.211	1	0.84	met_L
			L-phenylalanine	4.5	165.189	1	4.5	phe_L
			L-proline	5.9	115.13	1	5.9	pro_L
			L-serine	6.4	105.093	1	6.4	ser_L
			L-threonine	1.9	119.119	1	1.9	thr_L
			L-tryptophan	0.73	204.225	1	0.73	trp_L
			L-valine	2.8	117.146	1	2.8	val_L
			L-tyrosine	3.20106	181.189	1	3.20106	tyr_L
			MOPS	71.68	-	1	71.68	mops
			Sodium Bicarbonate	47.6151	84.0066
			Na		22.9898	0.273666	13.0306	na2
			CHO3		61.0168	0.726334	34.5844	hco3
			L-Arabinose	21.3149	150.13	1	21.3149	arab_L
			D-Glucose	24.9784	180.156	1	24.9784	glc_D
			Sodium Lactate	28	112.07
			Na		22.9898	0.205138	5.74386	na2
			C3H5O3		89.08	0.794862	22.2561	lac_L
			Maltose	4.38212	342.296	1	4.38212	malt
