# Supplementary material for: Microbiome distribution modeling using gradient descent strategies for mock, in vitro and clinical community distributions
Source: PLoS One. 2023 Aug 21;18(8):e0290082. doi: 10.1371/journal.pone.0290082 (PMC10441787; doi:10.1371/journal.pone.0290082)
Supplement: S1 Dataset — (ZIP) [file pone.0290082.s002.zip]

Archive with 19 entries (9 files):
- S2_Dataset/Clinical/
- S2_Dataset/Clinical/Group 1/
- S2_Dataset/Clinical/Group 1/simulatedTrajectory_26-May-2022 11_40_51.mat
- S2_Dataset/Clinical/Group 2/
- S2_Dataset/Clinical/Group 2/simulatedTrajectory_04-Mar-2022 09_44_44.mat
- S2_Dataset/In vitro/
- S2_Dataset/In vitro/Group 1/
- S2_Dataset/In vitro/Group 1/simulatedTrajectory_08-May-2022 19_17_29.mat
- S2_Dataset/In vitro/Group 2/
- S2_Dataset/In vitro/Group 2/simulatedTrajectory_10-May-2022 23_41_29.mat
- S2_Dataset/In vitro/Group 3/
- S2_Dataset/In vitro/Group 3/simulatedTrajectory_11-May-2022 03_18_19.mat
- S2_Dataset/In vitro/Group 4/
- S2_Dataset/In vitro/Group 4/simulatedTrajectory_11-May-2022 20_29_59.mat
- S2_Dataset/In vitro/Group 5/
- S2_Dataset/In vitro/Group 5/simulatedTrajectory_12-May-2022 01_59_21.mat
- S2_Dataset/Mock/
- S2_Dataset/Mock/simulatedTrajectory_15-Mar-2022 21_57_50.mat
- S2_Dataset/README.txt
